# Supplementary material for: Factors associated with respectful maternity care during hospital deliveries: A cross-sectional study in Bangladesh
Source: PLoS One. 2025 Oct 17;20(10):e0334418. doi: 10.1371/journal.pone.0334418 (PMC12533879; doi:10.1371/journal.pone.0334418)
Supplement: S2 File — (XLSX) [file pone.0334418.s002.xlsx]

## Sheet: Sheet 1
sl	age	Data_Collection_From	educational_qualification	maritial_status	residence	occupation	others_occupation	parity	antenatal_care	number_of_ANC_visit	place_of_delivery	reason_of_deliver_in_hospital	length_of_labor	mode_of_delivery	companion_during_labor	gender_of_person_who_conducted_labor	maternal_outcome	RMC1	RMC2	RMC3	RMC4	RMC5	RMC6	RMC7	RMC8	RMC9	RMC10	RMC11	RMC12	RMC13	RMC14	RMC15
1	25	1	5	1	2	1		1	1	2	2	2	2	1	1	2	1	5	5	5	5	5	5	5	5	1	1	1	1	1	1	1
1	25	2	5	1	1	3		2	1	2	1	1	2	3	1	2	1	4	4	4	4	4	4	4	4	2	2	2	2	2	2	4
2	19	1	2	1	2	1		1	1	2	2	2	1	3	2	2	1	5	5	5	5	5	5	5	5	1	1	1	1	1	1	1
2	23	2	5	1	1	1		1	1	2	1	1		3	1	2	1	4	4	4	4	4	4	4	4	2	2	2	2	2	2	4
3	20	1	4	1	2	1		1	1	1	2	2	1	3	1	2	1	5	5	5	5	5	5	5	5	1	1	1	1	1	1	5
3	26	2	5	1	1	1		1	1	2	1	1	2	3	1	2	1	4	4	4	4	4	4	4	4	2	2	2	2	2	2	4
4	30	1	4	1	2	1		2	1	2	2	2	1	3	1	2	1	5	5	5	5	5	5	5	5	1	1	1	1	1	1	5
4	32	2	5	1	1	1		1	1	2	1	1	2	3	1	2	1	4	4	4	4	4	4	4	4	2	2	2	3	2	2	4
5	21	1	4	1	1	1		2	1	1	2	1	1	1	1	2	1	5	5	5	5	5	5	5	5	1	1	1	1	1	1	5
5	33	2	3	1	2	1		2	1	2	1	1		3	1	2	1	4	4	4	4	4	4	4	4	2	2	2	2	2	2	4
6	30	1	2	1	2	1		2	1	1	2	2	1	3	1	2	1	4	5	5	5	5	5	5	5	1	1	1	1	1	1	5
6	37	2	3	1	1	1		2	1	2	1	1		3	1	2	1	4	4	4	4	4	4	4	4	2	2	2	2	2	2	4
7	35	1	3	1	2	1		2	1	2	2	2	1	3	1	2	2	5	5	5	5	5	5	5	5	1	1	1	1	1	1	5
7	30	2	4	1	1	1		2	1	2	1	1		3	1	2	1	4	4	4	4	4	4	4	4	2	2	2	2	2	2	4
8	33	1	3	1	1	1		2	1	2	2	1	1	3	2	2	1	5	5	5	5	5	5	5	5	1	1	1	1	1	1	1
8	30	2	4	1	1	1		2	1	2	1	1		3	1	2		4	4	4	4	4	4	4	4	2	2	2	2	2	2	4
9	18	1	4	1	2	1		1	1	2	2	2	2	1	1	2	1	5	5	5	5	5	5	5	5	1	1	1	1	1	1	1
9	30	2	5	1	1	3		1	1	2	1	1		3	1	2	1	4	4	4	4	4	4	4	4	2	2	2	2	2	2	4
10	25	1	5	1	2	1		2	1	2	2	1	1	3	1	2	2	4	5	5	5	5	5	5	5	1	1	1	1	1	1	1
10	23	2	4	1	1	1		2	1	2	1	1		3	1	2	1	4	4	4	4	4	4	4	4	2	2	2	2	2	2	4
11	23	1	5	1	2	1		2	1	2	2	2	1	3	2	2	1	5	5	4	5	5	4	4	4	1	1	1	1	1	1	5
11		2	4	1	1			1	1	1	1	1	1	1	2	2	1	5	4	4	4	4	4	4	4	1	2	3	2	1	2	4
12	27	1	4	1	2	1		2	1	1	2	2	1	3	2	2	1	5	5	5	4	5	5	4	4	1	1	1	1	1	1	5
12	21	2	4	1	1	1		1	1	2	1	1	2	1	1	2	1	5	4	4	4	4	4	4	4	1	2	2	2	2	2	4
13	23	1	3	1	2	1		1	1	1	2	2	1	3	2	2	1	4	4	4	4	5	5	5	4	1	1	1	1	1	1	4
13	25	2	3	1	1	1		2	1	1	1	1	2	1	1	2	1	4	4	4	4	4	4	4	4	2	2	3	2	1	2	4
14	25	1	5	1	1	1		1	1	2	2	2	1	3	2	2	1	5	4	3	5	5	5	5	5	1	3	2	2	1	1	5
14	24	2	4	1	2	1		2	1	2	1	1	1	1	1	2	1	4	4	4	4	4	4	4	4	2	2	3	2	1	2	4
15	27	1	4	1	1	1		2	1	1	2	1	1	3	2	2	1	4	4	4	4	4	5	4	5	4	5	5	5	4	5	4
15	28	2	5	1	1	1		1	1	2	1	1	2	1	1	2	1	4	4	4	4	4	4	4	4	2	2	2	2	2	2	4
16	19	1	4	1	2	1		1	1	1	2	1	1	3	2	2	1	4	4	4	4	4	5	4	5	4	5	5	5	4	5	4
16	27	2	4	1	1	1		1	1	2	1	1	2	1	1	2	1	5	4	4	4	4	4	4	4	2	2	3	2	1	2	5
17	23	1	5	1	1	1		1	1	1	2	1	1	3	2	2	1	4	4	4	4	4	5	4	5	4	5	5	5	4	5	4
17
18	30	1	3	1	2	1		2	1	2	2	2	1	3	2	2	1	5	4	4	4	4	5	4	5	4	5	5	5	4	5	4
18	25	2	4	1	1	1		2	1	2	1	1	2	1	1	2	1	5	4	4	4	4	4	4	4	2	2	4	4	2	2	5
19	22	1	4	1	2	1		2	1	1	2	1	1	3	2	2	1	4	4	4	4	4	5	4	5	4	5	5	5	4	5	4
19	30	2	4	1	1	1		2	1	2	1	1	1	1	2	2	1	5	4	4	4	4	4	4	4	1	2	3	2	1	2	5
20	23	1	4	1	2	1		1	1	1	2	1	1	3	2	2	1	4	4	4	4	4	5	4	5	4	5	5	5	4	5	4
20	27	2	5	1	1	1		1	1	2	1	1	2	1	1	2	1	4	4	4	4	4	4	4	4	2	2	2	2	2	2	4
21	28	1	5	1	1	1		1	1	2	2	2	1	3			1	5	3	3	3	4	4	3	4	1	1	1	1	1	1	1
21	25	2	3	1	1	1		2	1	2	1	1	1	1	1	2	1	4	4	4	4	4	4	4	4	2	2	3	2	1	2	4
22	18	1	3	1	1	1		1	1	2	2	2	2	1	1	1	2	4	4	4	4	4	4	4	4	4	4	1	1	1	1	1
22	36	2	5	1	1	2		2	1	2	1	1		3	2		1	5	5		5	5	5	5	4	1	2	1	2	1	1	5
23	24	1	3	1	2	1		1	1	1	2	2	2	3			2	5	5	4	5	5	5	5	5	1	1	1	1	1	1	1
23	22	2	5	1	1	1		2	1	2	1	1	2	1	1	2	1	4	4	4	4	4	4	4	4	2	2	3	2	2	2	4
24	28	1	4	1	2	1		2	1	1	2	1		3			1	4	4		4	4	4	4	4	1	1	1	1	1	1	1
24	22	2	4	1	2	1		2	1	2	1	1	1	1	1	2	1	4	4	4	4	4	4	4	4	2	2	2	2	2	2	4
25	35	1	4	1	2	1		2	1	1	2	1		3			2	4	4	4	4	4	4	4	4	1	1	1	1	1	1	1
25	23	2	5	1	1	1		1	1	2	1	1	2	1	1	2	1	4	4	4	4	4	4	4	4	2	2	2	2	2	2	4
26	18	1	4	1	2	1		1	1	1	2	2	2	3			2	4	4	4	4	4	4	4	5	1	1	1	1	1	1	1
26	31	2	3	1	1	1		2	1	2	1	1	2	1	1	2	1	4	4	4	4	4	4	4	4	2	2	2	2	2	2	4
27	35	1	4	1	2	1		2	1	1	2	1	1	3	2	2	1	4	4	4	4	4	5	4	5	4	5	5	5	4	5	4
27	29	2	5	1	1	1		2	1	2	1	1	1	1	1	2	1	4	4	4	4	4	4	4	4	2	2	2	2	2	2	4
28	28	1	4	1	2	1		2	1	2	2	1		3			2	5	4		4	4	4	4	4	1	3	1	1	4	3	1
28	20	2	4	1	1	1		1	1	2	1	1	2	1	1	2	1	4	4	4	4	4	4	4	4	2	2	2	2	2	2	4
29	19	1	3	1	1	2		1	1	2	2	2	2	3			2	5	3	3	4	4	4	4	4	1	1	1	1	1	1	1
29	29	2	2	1	2	1		2	1	1	1		1	1	1	2	1	4	4	4	4	4	4	4	4	2	2	2	2	2	2	4
30	19	1	4	1	2	1		1	1	1	2	2	1	3			1	5	5		4	4	4	4	4	1	1	1	1	1	1	1
30	33	2	3	1	1	1		2	1	1	1	1	1	1	1	2	1	4	4	4	4	4	4	4	4	2	2	2	2	2	2	4
31	23	1	5	1	2	1		2	1	2	1	1	1	1	1	2	2	3	2	1	4	2	2	2	2	1	4	1	1	1	5	5
31	30	2	3	1	2	1		2	1	2	1	1	1	1	1	2	1	4	4	4	4	4	4	4	4	2	2	2	2	2	2	4
32	34	1	5	1	1	1		2	1	2	2	1	1	3	2	2	1	2	1	2	4	4	3	4	3	1	1	4	2	2	4	5
32	29	2	5	1	1	3		2	1	2	1	1	2	1	1	2		4	4	4	4	4	4	4	4	2	2	2	2	2	2	4
33	26	1	4	1	2	1		2	1	2	2	1	1	3	2	2	1	2	4	4	3	2	2	3	3	1	1	2	2	3	4	5
33	31	2	5	1	1	1		2	1	2	1	1	2	1	1	2	1	4	4	4	4	4	4	4	4	2	2	2	2	2	2	4
34	28	1	1	1	2	1		2	1	1	2	1	2	1	1	2	1	3	2	2	4	4	2	2	3	1	1	3	2		5	5
34	30	2	5	1	2	1		2	1	1	1	1		3		2	1	5	5	5	5	5	5	5	5	1	1	1	1	2	2	5
35	21	1	4	1	2	1		2	1	2	2	1	1	1	1	2	1	3	3	2	2	3	5	5	2	1	1	4	3	3	2	2
35	32	2	3	1	1	1		2	1	1	1	1	1	1	1	2	1	4	4	4	4	4	4	4	4	2	2	2	2	2	1	4
36	25	1	4	1	2	1		2	1	1	2	2	1	3	1	2	1	4	4	4	4	4	4	4	3	2	2	3	2	2	2	4
36	27	2	3	1	1	1		2	1	2	1	1	2	2	1	2	1	4	4	4	4	4	4	4	4	2	2	3	2	2	2	4
37	22	1	4	1	1	1		1	1	2	2	2	1	3	1	2	1	4	4	5	5	4	4	4	3	1	3	4	4	2	2	3
37	27	2	4	1	2	1		2	1	2	1	1		3	2	2	1	4	5	4	5	5	4	5	4	2	2	3	3	1	2	4
38	22	1	3	1	1	2		1	1	1	2	1	1	3	1	2	2	5	4	4	4	4	4	4	3	1	2	4	1	1	1	3
38	31	2	4	1	1	1		2	1	2	1	1	1	1	1	2	1	5	4	4	4	4	4	4	4	2	2	3	3	1	2	4
39	38	1	4	1	1	1		2	1	1	2	2	1	3	1	2	1	5	5	5	5	4	4	4	4	1	1	4	2	1	1	5
39	26	2	4	1	1			2	1	2	1	1	2	1	2	2	1	4	4	4	5		5	4	4	2	2	3	2	1	1	4
40	20	1	3	1	2	1		1	1	1	2	2	1	3	1	2	1	4	4	4	4	4	4	4	4	2	2	3	2	1	1	5
40		2	5	1	1	1		2	1	2	1	1	1	1	1	2	1	5	5	5	5	5	4	4	4	2	2	3	3	1	2	4
41	22	1	4	1	2	1		1	1	2	2	2	1	3	1	2	1	4	4	4	4	4	4	4	3	1	1	2	1	1	1	4
41	31	2	3	1	1	1		2	1	2	1	1	2	1	1	2	1	3	1	1	1	4	4	4	4	2	2	3	3	2	2	5
42	26	1	4	1	1	1		2	1	1	2	1	1	3	1	2	2	4	5	5	4	4	4	4	4	1	1	1	2	1	1	5
42	20	2	4	1	1	1		1	1	2	1	1	2	1	1	2	1	4	4	4	4	4	4	4	4	2	2	4	2	1	2	4
43	23	1	4	1	1	1		1	1	1	2	2	2	3	1	2	1	5	4	4	4	4	4	5	4	2	2	2	2	2	2	4
43	23	2	3	1	1	1		2	1	2	1	1	1	1	1	2	1	4	4	4	4	4	4	4	4	2	2	2	2	2	2	4
44	45	1	3	1	1	1		2	2		2	2	1	3	1	2	1	4	4	5	5	5	4	4	4	1	1	2	2	2	2	3
44	19	2	4	1	1	1		1	1	2	1	1	2	1	1	2	1	4	4	4	4	4	4	4	4	2	2	3	3	2	2	4
45	28	1	3	1	1	1		2	1	1	2	2	1	3	1	2	2	5	5	4	4	4	4	4	4	1	1	3	2	2	2	3
45	16	2	3	1	2	1		1	1	2	1	1	2	1	1	2	1	4	4	4	4	4	4	4	4	2	2	2	2	2	2	4
46	22	1	4	1	2	1		2	2		2	2	1	3	1	2		4	4	4	4	4	4	5	4	2	2	3	2	2	2	4
46	26	2	4	1	2	1		2	1	2	1	1	2	1	1	2	1	4	4	4	4	4	4	4	4	2	2	2	2	2	2	4
47	25	1	2	1	2	1		2	1	1	2	2	1	3	1	2	1	5	4	5	4	4	4	4	4	2	2	3	1	1	2	3
47	27	2	3	1	2	1		1	1	2	1	1	2	1	1	2	1	4	4	4	4	4	4	4	4	2	2	2	2	2	2	4
48	23	1	4	1	1	1		2	1	1	2	1	1	3	1	2	1	5	4	4	5	5
48	22	2	4	1	1	1		2	1	2	1	1	2	1	1	2	1	4	4	4	4	4	4	4	4	2	2	2	2	2	2	4
49	21	1	3	1	2	1		2	1	1	2	1	1	3	1	2	1	5	5	4	4	4	5	5	5	1	1	1	1	1	1	1
49	26	2	3	1	2	1		2	1	2	1	1	2	1	1	2	1	4	4	4	4	4	4	4	4	2	2	2	2	2	2	4
50	25	1	3	1	1	1		2	1	1	2	2	1	3	1	2	1	5	5	5	5	5	5	5	4	1	1	1	1	1	1	1
50	21	2	3	1	2	1		1	1	2	1	1	2	1	1	2	1	4	4	4	4	4	4	4	4	2	2	2	2	2	2	4
51	26	1	1	1	1	1		2	1	1	2	1	1	3	1	2	1	5	4	4	4	4	4	4	4	1	1	2	1	1	1	5
51	23	2	5	1	1	2		1	1	2	1	1	2	3	1	2	1	5	4	4	4	4	4	4	4	2	2	2	1	1	2	5
52	35	1	5	1	1	1		2	1	1	2	1	1	3	1	2	1	5
52	30	2	5	1	1	3		2	1	2	1	1	2	1	1	2	1	4	4	4	4	4	4	4	4	2	2	2	2	2	2	4
53	20	1	3	1	2	2		1	1	1	2	1	1	3	1	2	1	4	5	5	4	4	5	4	4	1	1	2	2	1	1	3
53	30	2	4	1	1	1		2	1	2	1	1	1	1	1	2	1	4	4	4	4	4	4	4	4	2	2	2	2	2	2	4
54	28	1	3	1	2	1		2	1	2	2	1	1	3	1	2	2	4	4	4	4	4	4	4	4	1	1	4	1	1	1	4
54	26	2	5	1	1	2		1	1	2	1	1	2	1	1	2	1	4	4	4	4	4	4	4	4	2	2	2	2	2	2	4
55	29	1	5	1	2	1		2	1	2	2	1		3			1	4	4	4	4	4	4	4	4	1	2	1	2	2	2	4
55	20	2	5	1	1	3		1	1	2	1	1	2	1	1	2	1	4	4	4	4	4	4	4	4	2	2	2	2	2	2	4
56	28	1	3	1	2	1		1	1	1	2	2		3			1	4	4	4	4	4	4	4	4	1	2	2	1	2	2	4
56	20	2	4	1	1	1		2	1	2	1	1	2	1	1	2	1	4	4	4	4	4	4	4	4	2	2	2	2	2	2	4
57	35	1	3	1	1	1		2	1	2	2	2	2	3			2	4	4	4	4	4	4	4	4	1	2	3	4	2	2	4
57	19	2	4	1	1	1		1	1	2	1	1	2	1	1	2	1	4	4	4	4	4	4	4	4	2	2	1	2	2	2	4
58	24	1	3	1	2	1		1	1	2	2	2	2	3			2	4	4	4	4	4	4	4	4	1	2	2	1	1	1
58	26	2	4	1	2	1		1	1	2	1	1	2	1	1	2	1	4	4	4	4	4	4	4	4	1	2	2	2	1	2	5
59	21	1	3	1	1	1		1	1	2	2	2		3			1	4	4		4	4	4	4	4	1	2	2	2	2	2	4
59	36	2	5	1	1	3		2	1	2	1	1	1	1	1	2	1	5	4	4	4	4	4	4	4	2	2	3	2	1	2	4
60	25	1	3	1	2	1		2	1	1	2	2		3			1	4	4		4	4	4	4	4	1	2	3	4	4	4	4
60	29	2	3	1	1	1		2	1	2	1	1	1	1	1	2	1	4	4	4	4	4	4	4	4	2	2	3	2	1	2	4
61	18	1	4	1	2	1		1	1	1	2	2	2	3			1	4	4	4	4	4	4	4	4	1	3	1	1	1	1	4
61	33	2	4	1	1	1		1	1	1	1	1	2	1	1	2	2	5	4	4	4	4	4	4	4	2	2	3	2	1	2	5
62	19	1	3	1	2	1		1	1	2	2	2	1	1	1	2	1	4	4	4	4	4	4	4	4	1	2	2	2	1	2	4
62	29	2	3	1	2	1		2		1	1	2	2	3	1	2	2	5	5	4	4	4	4	5	4	2	2	2	2	2	2	5
63	21	1	4	1	2	1		2	1	2	2	1		3		2	1	4	4	4	4	4	4	4	4	1	2	3	2	2	2	4
63	37	2	5	1	1	1		2	1	2	1	1	1	3	1	2	1	4	4	4	4	4	4	4	3	1	1	2	2	2	2	5
64	20	1	5	1	2	1		1	1	2	2	2	1	3			1	4	4	4	4	4	4	4	4	1	1	1	1	2	2	4
64	19	2	3	1	2	1		1	1	2	1	1	1	3	1	2	1	5	4	4	4	4	4	4	3	1	1	1	1	1	1	5
65		1	5	1	2	1		2	1	2	2	2	1	3	1	2	1	5	5	4	5	5	5	5	5	1	1	1	1	1	1	1
65	25	2	5	1	1	1		2	1	2	1	1	1	3	1	2	1	5	4	4	4	4	4	4		1	1	1	1	1	1	5
66		1	5	1	1	1		2	1	2	2	2	1	3	2	2	1	5	5	4	5	5	5	5	5	1	1	1	1	1	1	1
66	37	2	5	1		2		1	1	2	1	1	1	3	1	2	2	5	4	5	5	4	4	4	3	1	1	1	1	1	1	5
67		1	5	1	2	1		1	1	1	2	1	1	3	2	2	1	5	5	5	5	5	5	5	5	1	1	3	2	2	1	1
67	23	2	4	1	2	1		2	1	1	1	1	1	3	1	2	2	5	4	4	4	4	4	4	3	2	2	2	2	2	1	5
68	28	1	4	1	2	1		2	1	1	2	1	1	3	2	2	1	5	4	5	5	5	4	5	5	4	5	4	5	5	5	5
68	28	2	5	1	1	1		2	1	2	1	1	1	3	1	2	2	1	2	2	2	2	1	1	1	1	1	1		1	2	5
69	20	1	4	1	1	1		2	1	1	2	1	1	3	2	2	1	4	4	4	4	4	4	5	5	4	5	4	5	4	4	5
69	30	2	5	1	1	1		2	1	1	1	1	1	3	1	2	1	4	4	4	4	4	4	4	4	2	1	1	1	1	1	5
70	20	1	4	1	2	1		2	1	1	2	1	1	3	2	1	1	4	5	4	4	5	4	5	4	4	4	5	5	4	5	4
70	29	2	5	1	1	1		2	1	2	1	1	1	3	1	2	2	5	4	4	4	4	4	4	4	2	2	2	2	2	2	5
71	22	1	3	1	1	1		1	1	1	2	1	1	3	2	2	1	4	5	4	4	5	4	5	5	4	5	4	4	5	5	5
71	32	2	4		2	2		1	1	1	1	1	1	3	1	2	1	5	5	5	4	4	4	4	4	1	1	2	2	2	1	5
72	28	1	5	1	2	1		1	1	2	2	2	1	3	2	2	1	4	5	4	5	5	5	5	4	1	1	1	1	1	1	5
72	22	2	4	1	1	1		1	1	1	1		2	3	1	2	1	4	4	4	4	4	5	4	4	1	2	2	2	2	1	5
73	22	1	5	1	2	1		1	1	2	2	1	1	3	2	2	1	5	4	4	5	5	4	4	5	1	1	1	1	1	1	5
73	20	2	3	1	1	1		1	1	2	1	1	2	1	1	2	1	4	4	4	4	4	4	4	4	2	2	2	2	2	2	4
74	26	1	1	1	1	1		2	1	2	2	1	1	3	2	2	1	4	5	4	4	5	5	4	4	1	1	1	1	1	1	5
74	23	2	4	1	1	3		1	1	2	1	1	2	1	1	2	1	4	4	4	4	4	4	4	4	2	2	2	2	2	2	4
75	35	1	1	1	1	1		2	1	1	2	2	1	1	1	2	1	5	5	5	5	5	4	5	3	1	1	1	1	1	1	1
75	24	2	4	1	2	1		2	1	2	1	1	2	1	1	2	1	4	4	4	4	4	4	4	4	2	2	2	2	2	2	4
76	36	1	3	1	1	1			1	2	2	2	2	1	1	2	1	4	4	4	3	4	4	5	5	1	1	2	1	1	1	5
76	29	2	4	1	1	1		1	1	2	1	1	2	1	1	2	1	4	4	4	4	4	4	4	4	2	2	2	2	2	2	4
77	19	1	4	1	1	1		1	1	2	2	2	1	3	2	2	1	5
77	31	2	4	1	1	1		2	1	2	1	1	2	1	1	2	1	4	4	4	4	4	4	4	4	1	1	1	2	2	2	4
78	31	1	5	1	1	2		1	1	2	1	2	1	3	2	2	1	5	5	4	4	5	4	5	4	1	2	2	1	1	2	5
78	27	2	5	1	1	3		1	1	2	1	1	2	1	1	2	1	4	4	4	4	4	4	4	4	2	2	2	2	2	2	4
79	30	1	4	1	2	2			1	2	2	1	1	3	2	1	1	5	5	4	4	5	4	5	4	1	1	2	2	1	1	5
79	24	2	5	1	1	1		2	1	2	1	1	1	1	1	2	1	4	4	4	4	4	4	4	4	2	2	2	2	2	2	4
80	29	1	3	1	2	2		2	1	2	2	1	1	3	1	2	1	5	5	5	5	4	4	4	4	2	2	2	2	2	2	2
80	22	2	5	1	1	1		1	1	2	1	1	2	1	1	2	1	4	4	4	4	4	4	4	4	2	2	2	2	2	2	4
81	23	1	5	1	2	1		1	1	1	2	2	1	3	1	2	1	4	4	4	4	4	4	4	4	2	2	2	2	2	2	2
81	24	2	3	1	2	1		2	1	2	1	1	1	1	1	2	1	4	4	4	4	4	4	4	4	2	2	3	4	1	2	4
82	35	1	3	1	2	1		2	1	2	2	1	1	3	1	2	1	4	4	4	4	4	3	4	4	2	2	2	2	2	2	2
82	34	2	5	1	1	1		2	1	2	1	1	1	1	1	2	1	4	4	4	4	4	4	4	4	2	2	2	2	2	2	4
83	28	1	3	1	2	1		1	1	2	2	1	1	3	1	2	2	5	5	4	4	5	4	4	4	1	1	2	4	1	1	5
83	29	2	4	1	1	1		1	1	2	1	1	2	1	1	2	1	4	4	4	4	4	4	4	4	2	2	2	2	2	2	4
84	22	1	3	1	2	1		1	2	1	2	2	1	1	1	2	1	5	4	4	5	4	5	4	4	1	1	1	3	1	1	5
84	24	2	5	1	1	1		2	1	2	1	1	2	1	1	2	1	4	4	4	4	4	4	4	4	2	2	2	2	2	2	4
85	28	1	3	1	2	1		2	1	1	2	2	1	3	1	2	1	4	4	4	4	4	4	4	2	1	2	2	2	2	2	2
85	41	2	2	1	1	1		2	1	2	1	1	1	1	1	2	1	4	4	4	4	4	4	4	4	2	2	2	2	2	1	4
86	21	1	3	1	2	1		1	1	1	2	1	1	1	1	2	1	5	5	5	5	5	5	5	4	1	1	1	1	1	1	5
86	28	2	4	1	2	1		2	1	2	1	1		3		2	1	5	5	4	4	5	4	5	4	2	2	1	1	2	2	4
87	18	1	3	1	2	1		1	1	1	2	1	1	1	1	2	1	5	5	5	5	5	4	5	4	1	1	1	1	1	1	5
87	21	2	4	1	1	1		1	1	2	1	1	2	1	1	2	1	4	4	4	4	4	4	4	4	2	2	2	2	2	1	4
88	22	1	4	1	2	1		2	1	1	2	1	1	1	2	2	1	4	4	4	4	4	5	4	3	1	1	2	1	1	1	3
88	24	2	5	1	1	1		1	1	2	1	1	2	1	1	2	1	4	4	4	4	4	4	4	4	2	2	2	2	2	2	4
89	26	1	4	1	2	1		1	1	1	2	1	2	1	1	2	1	5	5	4	4	4	5	5	4	1	1	2	1	1	1	5
89	30	2	4	1	1	1		2	1	2	1	1	1	3	1	2	2	5	5	5	4	4	4	4	4	1	2	2	1	2	2	5
90	35	1	5	1	1			2	1	2	2	1	1	1	1	2		5	5	5	4	5	4	5	5	1	1	2	1	2	1	5
90	34	2	3	1	2	1		2	1	2	1	1	1	1	2	2	1	5	5	5	5	5	5	5	4	1	1	1	2	2	2	5
91	18	1	4	1	2	1		1	1	2	2	1	2	1	1	2	1	3	3	2	3	4	5	3	3	1	1	2	2	1	1	3
91	27	2	5	1	1	1		2	1	2	1	1	2	1	1	2	1	4	4	4	4	4	4	4	4	2	2	3	2	2	2	5
92	25	1	2	1	1	1		1	2	1	2	1	1	1	1	2	1	4	4	3	3	4	5	3	3	1	2	3	1	2	3	3
92	39	2	2	1	1	1		2	1	1	1	2	1	1	1	2	1	5	4	4	4	4	4	4	4	2	2	3	2	1	2	5
93	25	1	4	1	2	1		2	1	1	2	1	1	3	1	2	1	5	5	5	5	5	5	5	1	1	1	1	1	1	1	5
93	23	2	4	1	1	1		2	1	1	1	1	1	1	1	2	1	4	4	5	5	5	5	4	4	1	2	3	2	1	2	5
94	30	1	3	1	2	1		2	2		2	1	1	3	2	2	1	4	5	4	5	4	5	4	4	1	1	1	1	1	1	4
94	21	2	5	1	1	1		1	1	2	1	1	2	1	1	2	1	5	5	5	5	5	5	5	5	1	2	3	2	1	2	5
95	23	1	4	1	2	1		2	1	2	2	1	1	3	2	2	1	5	5	5	5	5	5	5	5	1	1	1	1	1	1	5
95	20	2	4	1	2	1		1	1	2	1	1	2	1	1	2	1	5	5	5	5	5	5	5	5	1	2	3	21	1	2	5
96		1	1	1	2	1		1	1	2	2	2	1	3	2	2	1	5	5	4	5	5	5	5	5	1	1	3	1	1	1	5
96	32	2	3	1	1	1		2	1	2	1	1	1	1	2	2	1	5	4	4	4	4	4	4	4	1	2	3	2	1	2	5
97		1	3	1	2	1		2	1	1	2	1	1	3	2	2	1	5	5	5	5	5	5	5	5	1	1	1	1	1	1	5
97	22	2	5	1	1	1		1	1	2	1	1	1	1	2	2	1	5	5	5	5	5	5	5	5	1	3	4	3	4	3	1
98		1	3	1	2	1		2	1	1	2	1	1	3	2	2	1	5	5	5	5	5	5	5	5	1	1	1	1	1	1	5
98	31	2	5	1	1	1												5	5	5	5	5	5	5	5	1	1	1	1	1	1	5
99	26	1	5	1	1	1		1	1	2	2	2	1	3	2	2	1	5	4	5	4	4	5	4	4	1	1	1	1	1	1	4
99	19	2	4	1	1	1		1	1	2	1	1	1	3	1	2		4	4	4	4	4	4	4	4	2	2	2	2	2	2	4
100	30	1	4	1	2	1		2	1	2	2	2	1	3	2	2	1	4	5	4	4	4	5	4	4	1	1	1	1	1	1	4
100	25	2	4	1	1	1		2	1	2	1	1		3	1	2	1	4	4	4	4	4	4	4	4	2	2	2	2	2	2	4
101	21	1	1	1	1	1		2	1	1	2	1	1	3	2	2	1	4	5	4	5	5	5	4	5	1	1	1	1	1	1	5
101	24	2	5	1	1	3		2	1	2	1	1		3	1	2	1	4	4	4	4	4	4	4	4	2	2	2	2	2	2	4
102	21	1	4	1	2	1		2	1	2	2	2	1	3	2	2	1	4	4	5	5	5	4	4	4	1	1	1	1	1	1	5
103	27	1	1	1	2	1		1	1	1	2	1	1	3	2	2	1	4	5	4	4	4	5	4	4	1	1	1	1	1	1	5
104	35	1	4	1	2	1		2	1	2	2	1	1	3	2	2	1	5	4	5	4	5	5	4	4	1	1	1	1	1	1	4
105	28	1	1	1	1	1		2	1	2	2	1	1	1	1	2	1	5	5	5	5	5	5	5	5	1	1	1	1	1	1	1
106	27	1	4	1	1	1		2	1	1	2	1	1	1	1	2	1	5	5	5	5	5	5	5	5	1	1	1	1	1	1	1
107	28	1	3	1	1	2		2	1	1	2	1	1	1	1	2	1	5	5	5	5	5	5	5	4	1	1	1	1	1	1	1
108	30	1	4	1	2	1		2	1	2	2	1	1	1	1	2	1	5	5	5	5	5	5	5	5	1	1	1	1	1	1	1
109	18	1	4	1	2	1		1	1	1	2	1	2	1	1	2	1	5	5	5	5	5	5	5	5	1	1	1	1	1	1	1
110	25	1	5	1	2	1		1	1	1	2	1	1	1	1	2	1	5	4	4	5	4	5	5	5	1	1	1	1	1	1	1
111	23	1	4	1	2	1		2	1	1	2	1	1	1	2	2	1	5	5	5	5	5	5	5	5	1	1	1	1	1	1	1
112	21	1	4	1	1	1		2	1	1	2	1	1	1	1	2	1	5	5	5	5	5	5	5	5	1	1	1	1	1	1	1
113	26	1	4	1	1	1		2	1	2	2	1	1	1	1	2	1	5	5	5	5	5	5	5	5	1	1	1	1	1	1	1
114	30	1	3	1	2	1		2	1	1	2	2	2	1	1	2	1	5	5	4	4	5	5	5	5	2	1	1	1	1	1	1
115	35	1	3	1	1	2		2	1
116	25	1	4	1	2	1		2	1	1	1	1	1	3	2	2	1	5	5	5	5	4	5	5	4	3	3	2	2	2	1	4
117	26	1	2	1	1	1		2	1	1	2	1	1	3	1	2	1	4	4	4	4	4	4	4	4	1	1	1	1	1	1	4
118	30	1	4	1	2	1		2	1	1	2	1	2	1	1	2	1	4	4	5	4	4	4	4	5	2	2	3	3	4	4	3
119	18	1	5	1	2	1		1	1	1	2	1	2	3	1	2	1	4	4	5	4	4	4		4	1		2	3	1	1	4
120	24	1	5	1	2	1		2	1	1	1	1	1	3	2	2	1	3	1	3	1	4	3	1	3	4	2	3	3	4	4	5
121	28	1	3	1	1	1		1	1	1	2	1	2	1	2	2	1	4	4	4	3	5	4	5	4	1	2	3	3	1	1	5
122	35	1	5	1	1	1		2	1	1	1	1	1	3	2	2	1	3	3	4	3	5	2	3	4	2	3	4	2	3	3	3
123	41	1	5	1	2	1		2	1	1	2	1	1	1	2	2	1	2	5	1	3		5	4	3	1	3	1	2	3	2	4
124	25	1	3	1	2	1		1	1	1	2	2	2	1	2	2	1	4	4	3	4	4	1	2	3	1	2	3	3	4	4	3
125	31	1	3	1	1	2		2	1	2	2	1	1	3	2	2	1	4	4	4	4	3	3	4	3	1	1	2	3	4	4	5
126	18	1	3	1	2	1		1	1	1	2	1	2	1	1	2	1	4	4	5	4	4	3	3	3	2	2	2	3	4	4	2
127	50	1	1	1	1	2		2	1	1	2	1	1	1	2	2	1	3	2	4	4	3	1	2	3	2	3	2	3	4	3	5
128	35	1	4	1	1	1		1	1	1	2	1	1	3	2	2	1	5	3	5	5	5	5	4	5	5	5	5	5	5	4	5
129	27	1	5	1	1	1		1	1	2	2	2	1	3	2	2	1	5	5	5	5	5	5	5	5	5	5	5	4	5	5	5
130	27	1	4	1	1	1		2	1	1	2	1	1	3	2	2	1	4	4	4	4	5	4	5	4	5	4	4	4	5	4	5
131	20	1	4	1	2	1		1	1	1	2	2	1	3	2	2	1	4	4	4	4	4	5	4	5	4	5	4	5	4	4	5
132	18	1	4	1	1	1		1	1	1	2	1	1	3	2	2	1	4	4	4	4	4	5	5	5	4	5	4	5	4	4	5
133	20	1	3	1	2	1		1	1	1	2	1	1	3	2	2	1	4	5	4	4	5	5	4	4	1	1	1	1	1	1	4
134	20	1	4	1	2	1		1	1	2	2	1	1	3	2	2	1	5	5	4	5	5	5	4	4	1	1	1	1	1	1	4
135	22	1	4	1	1	1		1	1	1	2	2	1	3	2	2	1	5	4	5	4	4	5	4	4	1	1	1	1	1	1	4
136	20	1	3	1	2	1		2	1	1	2	1	1	3	2	2	1	4	4	4	5	5	4	4	4	1	1	1	1	1	1	5
137	21	1	4	1	2	1		1	1	1	2	2	1	3	2	2	1	5	2	3	2	2	2	2	2	1	1	1	1	1	1	1
138		1
139	20	1	4	1	2	1		1	1	2	2	2	2	3	2	2	1	4	4	4	4	4	3	4	4	1	1	3	2	2	2	4
140	23	1	4	1	2	1		2	1	1	2	1	1	3	2	2	1	4	4	4	4	4	4	4	4	1	1	3	2	2	2	4
141	18	1	4	1	2	1		1	1	2	2	2	1	3	2	2	1	4	4	4	4	4	4	4	4	1	2	3	2	2	2	4
142		1	4	1	2	1		2	1	2	2	2	1	3	2	2	1	4	4	4	4		4	4	4	1	2	3	2	1	2	4
143		1	4	1	2	1		2	1	2	2	1	1	3	2	2	1	4	4	4	4	4	4	4	4	1	2	3	1	1	1	4
144	28	1	4	1	2	1		2	1	1	2	1	1	3	2	2	1	4	4	4	4		4	4	4	1	2	2	2	1	2	4
145	25	1	5	1	2	1		2	1	1	2	1	1	1	2	2	1	4
146		1	3	1	1	1		2	1	2	2	1	1	3	2	2	1	4	4	4	4	4	4	4	4	1	2	3	2	2	2	4
147	35	1	1	1	2	1		2	1	1	2	1	1	3	2	2	1	5	5	5	5	5	5	5	5	1	1	1	1	1	1	1
148	22	1	3	1	2	1		1	1	1	2	2	1	3	2	1	1	4	5	5	5	4	4	5	5	1	1	1	1	1	1	5
149	20	1	4	1	2	1		1	1	2	2	2	1	3	2	2	1	5	4	4	5	4	4	5	5	1	1	1	1	1	1	5
150	26	1	4	1	2	1		2	1	2	2	2	1	3	2	2	1	5	4	5	4	5	5	4	4	1	1	1	1	1	1	4
151	30	1	4	1	2	1		2	1	2	2	2	1	3	2	2	1	4	5	4	5	5	5	4	4	1	1	1	1	1	1	5
152	18	1	4	1	2	1		1	1	2	2	2	1	3	2	2	1	4	5	4	5	4	5	5	5	1	1	1	1	1	1	4
153	27	1	4	1	1	1		1	1	2	2	1	1	3	2	2	1	5	5	5	4	4	4	5	5	1	1	1	1	1	1	5
154		1	4	1	2	1		2	1		2	1	1	3	2	2	1	4	4	4	4	4	4	4	4	1	1	2	1	1	2	4
155		1	4	1	2	1		2	1	2	2	1	1	3	2	2		4	4	4	4	4	4	4	4	1	1	2	1	1	1	4
156	35	1	5	1	2	1		1		2	2	1	1	3	2	2	1	5	5	5	5	5	5	5	5	1	1	1	1	1	1	1
157	28	1	4	1	2	1		2	1	1	2	2	1	3	2	2	1	5	5	5	5	5	5	5	5	1	1	1	1	1	1	1
158	26	1	4	1	2	1		2	1	1	2	1		3	1	2	1	5	5	5	5	5	5	5	5	1	1	1	1	1	1	1
159	20	1	4	1	2	1		2	1	2	2	2		3	1	2	1	5	5	5	5	5	5	5	5	1	1	1	1	1	1	1
160	32	1	4	1	1	1		2	1	2	2	1	1	3	1	2	1	5	5	4	5	4	4	4	4	1	1	1	1	1	1	5
161	25	1	4	1	2	1		2	1	1	2	2		3	1	2	1	5	5	5	5	5	5	5	5	1	1	1	1	1	1	1
162	32	1	1	1	2	1		2	1	2	2	2	1	3	1	2	2	5	4	4	4	5	5	4	4	2		1	1	1	1	5
163	38	1	4	1	1	1		2	1	1	2	2	1	3	1	2	1	5	5	4	4	4	4	4	4	1	1	1	2	2	2	5
164	20	1	5	1	2	1		2	1	1	2	2	1	3	1	2	1	5	5	4	5	4	4	4	1	1	1	1	2	2	2	5
165	30	1	4	1	1	1		2	1	2	2	2	1	3	1	2	2	5	5	5	5	5	5	5	5	1	1	1	1	1	1	5
166	33	1	4	1	2	1		2	1	2	2	1	1	3	2	2	1	5	4	5	4	4	4	5	4	1	1	1	1	1	1	4
167	30	1	3	1	1	2		1	1	1	2	2	1	3	2	2	1	4	5	5	5	4	5	4	4	1	1	1	1	1	1	4
168	33	1	4	1	2	1		2	1	2	2	1	1	3	2	2	1	4	4	4	4	4	4	4	4	1	2	1	2	2	2	2
169	20	1	5	1	2	1		1	1	2	2	1	2	3	1	2	1	4	4	4	4	4	4	4	4	1	1	1	1	1	1	4
170	25	1	4	1	2	1		2	1	2	2	1	1	3	1	2	1	4	4	4	4	4	4	4	4	1	1	1	1	1	1	4
171	30	1	2	1	1	1		2	2	1	2	1	2	3	1	2	1	3	4	4	4	4	4	4	4	1	1	1	1	1	1	4
172	20	1	5	1	2	1		2	1	2	2	1	2	3	1	2	1	4	4	4	4	4	4	4	4	1	1	1	1	1	1	4
173	28	1	5	1	1	1		2	1	2	2	1		3	1	2	1	5	5	5	5	5	5	5	5	1	1	1	1	1	1	1
174	32	1	3	1	2	1		2	1	1	2	2		3	1	2	1	5	5	5	5	5	5	5	5	1	1	1	1	1	1	1
175	21	1	4	1	2	2		2	1	2	2	1	1	3	2	2	1	5	5	5	5	5	5	5	5	1	1	1	1	1	1	1
176	32	1						2	1	2	2	1	1	3	2	2	1	5	5	5	5	5	5	5	5	1	1	1	1	1	1	1
177	24	1	3	1	2	1		2	1	1	2	1	1	3	2	2	1	4	4	4	5	5	5	4	4	1	1	1	1	1	1	5
178	39	1	5	1	2	1		1	1	2	2	1	1	3	2	2	1	4	4	5	5	4	5	5	5	1	1	1	1	1	1	5
179	25	1	3	1	2	1		2	1	1	2	1	1	3	2	2	1	4	4	4	4	4	4	4	4	1	1	1	1	1	1	5
180	38	1	3	1	1	1		2	1	1	2	1	1	3	2	2	1	4	4	5	4	4	5	4	4	5	4		3	4	4	4
181	25	1	4	1	2	1		2	1	1	2	2	1	3	2	2	1	4	3	4	5	3	3	5	3	5	3	4	4		4	5
182	26	1	4	1	1	1		2	1	1	2	1	1	3	2	2	1	4	3	3	4	4	5	5	3	4	4	3	4	5	3	4
183	22	1	5	1	1	1		1	1	2	2	2	1	3	2	2	1	4	5	4	4	4	5	4	4	1	1	1	1	1	1	5
184	26	1	4	1	2	1		2	1	1	2	1	1	3	2	2	1	4	5	4	5	5	5	4	4	1	1	1	1	1	1	5
185	32	1	4	1	2	1		2	1	2	2	1	1	3	2	2	1
186	19	1	3	1	1	1		1	1	1	2	1	1	3	2	2	1	4	4	4	5	5	4	5	4	4		4	5	4	3	5
187	25	1	3	1	1	2		1	1	1	2	1	1	3	2	2	1	4	4	4	4	5	5	3	5	3	5	4	5	5	4	5
188	20	1	4	1	1	1		1	1	2	2	2	1	3	2	2	1	5	4	5	4	5	4	4	5	1	1	2	1	1	1	5
189	26	1	3	1	2	1		2	1	2	2	1	1	3	2	2	1	4	4	5	5	5	4	4	5	1	1	2	1	1	1	5
190	26	1	3	1	1	1		2	1	2	2	2	1	3	2	2	1	5	4	5	4	5	4	4	5	1	1	2	1	1	1	5
191	30	1	3	1	1	1		2	1	1	2	1	1	3	2	2	1	4	4	4	4	5	5	4	5	4	5	4	5	5	4	5
192	28	1	5	1	2	1		2	1	1	2	1	1	3	2	2	1	4	5	5	4	4	4	5	5	4	5	4	4	4	5	4
193	25	1	4	1	1	2		2	1	2	2	1	1	3	2	2	1	5	4	4	5	5	4	5	5	1	1	2	1	1	1	5
194	26	1	3	1	2	1		2	1	2	2	1	1	3	2	2	1	5	4	4	5	5	4	4	5	1	1	4	1	1	1	5
195	19	1	4	1	1	1		1	1	2	2	1	2	3	1	2	1	4	4	4	4	3	3	5	3	1	1		1	1	1	1
196	24	1	3	1	1	1		2	1	1	2	2	2	3	1	2	1	5	4	4	5	5	4	4	3	1	1	2	5	1	1	5
197	33	1	3	1	2	1		2	1	2	2	2	2	3	1	2	2	4	5	4	5	5	5	4	4	2	1	1	2	1	1	5
198	19	1	3	1	1	1		1	1	1	2	1	1	1	1	2	1	4	4	3	4	4	4	4	3	1	2	4	1	1	2	5
199	27	1	3	1	1	1		2	1	1	2	2	1	3	1	2	1	4	5	4	5	5	5	5	4	1	1	2	1	1	1	5
200	19	1	3	1	2	1		1	1	2	2	2	2	3	1	2	2	4	4	4	4	3	3	3	3	1	1	2	1	1	1	5
201	23	1	5	1	2	1		1	1	1
202	20	1	4	1	1	1		2	1	2	3		1	1	2	2	1
203	35	1	3	1	2	1		2	1	2	2	1	1	1	1	2	1
204	33	1	3	1	2	1		2	2		3		1	1	2	2	1
205	30	1	4	1	2	1		2	1	1	1	2	1	3	1	2	1	4	4	3	4	3	3	3	1	1	1	1	1	2	1	1
206	24	1	3	1	2	1		2	1	2	2	1	1	3	1	2	1	4	5	5	4	4	5	4	3	1	1	1	2	2	1	2
207	25	1	5	1	1	1		2	1	2	2	1	1	3	1	2	1	4	4	3	4	4	3	4	4	1	1	2	1	1	1	1
208	24	1	5	1	2	1		2	1	2	2	1	1	3	1	2	1	4	4	5	4	4	5	4	5	1	1	2	1	2	1	1
209	37	1	3	1	1	1		2	1	1	2	1	1	3	1	2	1	4	5	4	4	5	4	4	4	1	2	1	1	1	1	3
210	30	1	3	1	1	1		2	1	2	2	1	1	3	1	2	1	5	4	4	5	5	4	5	4	1	1	2	1	1	1	4
211	20	1	3	1	2	1		1	1	2	2	1	1	3	1	2	1	5	4	4	4	4	3	3	4	1	1	1	1	1	1	3
212	28	1	5	1	2	1		2	1	2	2	1	1	3	1	2	1	4	4	4	4	5	4	4	3	1	1	1	1	1	1	4
213	26	1	3	1	1	2		1	1	1	2	2	1	3	1	2	1	4	4	4	4	3	4	4	4	1	2	2	1	1	1	4
214	26	1	5	1	1	1		2	1	2	2	2	2	3	1	2	1	5	4	5	4	4	4	4	3	1	1	2	1	1	1	3
215	25	1	4	1	2			2	1	2	2	2	1	3	1	1	1	4	4	4	4	4	4	3	4	1	1	1	1	1	2	1
216	30	1	1	1	1	1		2	1	2	2	1	1	3	1	2	1	4	4	4	5	4	4	5	4	1	1	1	1	2	1	1
217	35	1	3	1	2	1		2	1	2	2	1	1	3	2	2	1	5	4	4	4	4	4	4	4	1	2	2	2	2	2	4
218	18	1	3	1	2	1		1	1	2	2	2		3	2	2	1	5	4	4	4	4	4	4	4	1	2	3	1	1	2	4
219	30	1	5	1	2	1		2	1	2	2	1	1	3	2	2	1	4	5	4	4	4	4	4	4	1	2	3	2	1	2	4
220	29	1	4	1	2	1		2	1	1	2	2	1	3	2	2	1	4	4	4	4	4	4	4	4	1	2	2	2	1	2	4
221	28	1	4	1	1	1		2	1	2	2	2	1	1	1	2	1	4	4	4	4	4	4	4	4	1	2	3	2	1	2	4
222	30	1	3	1	2	1		2	1	2	2	1		3	2	2	1	5	5	4	4	4	4	4	4	1	2	2	3	2	2	4
223	23	1	3	1	2	1		1	1	1	2	2	2	1	1	2	1	5	5	4	4	4	4	4	4	1	1	3	2	2	2	4
224	25	1	5	1	1	1		1	1	2	2	2	1	3	2	2	1	5	5	4	4	4	4	4	4	1	1	2	2	1	2	4
225	31	1	3	1	1	1		2	1	1	2	1	1	3	2	2	1	5	5	5	5	4	4	4	4	1	1	3	2	2	1	4
226	22	1	5	1	2	1		1	1	2	2	2	1	3	2	2	1	5	5	4	4	4	4	4	4	1	1	2	2	1	2	4
227	22	1	5	1	1	1		1	1	2	2	1	1	3	1	2	1	4	4	5	4	3	3	4	4	3	1	1	1	2	1	1
228	26	1	3	1	2	1		1	1	2	2	2		3	1	1	1	4	4	4	3	4	4	3	2	1	1	1	1	1	2	1
229	24	1	5	1	1	1		1	1	2	2	1	1	3	1	2	1	4	4	4	4	5	4	4	5	1	1	1	2	1	1	1
230	34	1	2	1	2	1		2	1	2	2	1	1	3	1	2	1	4	4	5	4	3	4	3	3	1	1	1	2	1	1	1
231	18	1	4	1	1	1		1	1	2	2	1	2	3	1	1	1	4	5	4	4	5	4	5	4	1	1	1	2	1	1	1
232	20	1	2	1	2	1		2	1	2	2	1	1	3	1	2	1	4	5	4	5	5	4	5	4	1	1	1	1	1	1	1
233	30	1	3	1	2	1		2	1	2	2	1	1	3		1	1	4	4	5	4	5	4	4	4	1	2	1	1	2	1	1
234	28	1	3	1	1	1		2	1	2	2	1	1	3	1	2	1	4	5	4	4	5	4	5	4	1	1	2	1	1	2	1
235	35	1	3	1	2	1		2	1	2	2	1	1	3	1	2	1	4	4	3	4	4	3	4	3	1	1	1	2	1	1	2
236	34	1	1	1	2	1		2	1	2	2	1	1	3	1	1	1	4	4	5	4	5	4	5	4	1	1	1	1	2	1	1
237	33	1	4	1	2	1		2	1	1	2	2	2	3	2	2	1	4	4	4	4	5	5	4	5	1	1	2	1	1	2	5
238	18	1	4	1	2	1		1	1	2	2	2	1	3	2	2	1	5	5	5	5	4	4	5	5	1	1	1	1	1	1	1
239	19	1	5	1	1	1		1	1	2	2	1	1	3	2	2	1	5	5	5	5	5	5	4	4	1	1	1	1	1	1	1
240	31	1	1	1	2	1		2	1	1	2	2	2	3	1	2	2	5	5	5	4	4	4	5	5	1	1	1	1	1	2	4
241	19	1	4	1	2	1		1	1	1	2	2	2	3	1	2	1	4	4	5	5	5	5	4	5	1	1	1	1	1	2	4
242	25	1	4	1	2	1		2	1	2	2	2	2	3	1	2	1	5	4	5	4	5	4	4	5	1	1	1	1	1	2	4
243	22	1	4	1	2	1		2	1	1	2	2	2	3	1	2	1	4	4	4	4	4	4	5	5	1	2	1	1	1	1	3
244	23	1	5	1	2	1		1	1	1	2	2	2	3	1	2	1	4	5	4	4	4	4	5	5	1	1	2	1	1	1	1
245	19	1	3	1	2	1		1	1	2	2	2	1	3	2	2	1	5	5	5	4	5	4	5	4	1	1	1	1	1	1	4
246	24	1	4	1	2	1		2	1										5	5	5	5	5	5	4	1	1	1	1	2	1	4
247	19	1	3	1	2	1		1	1	1	2	2	2	3	1	2	1	4	4	4	4	3	4	3	4	1	2	2	2	3	4	3
248	30	1	2	1	2	1		2	1	1	2	2	1	3	1	2	1	4	4	4	4	3	4	3	4	2	2	2	3	4	3	3
249	30	1	4	1	1	1		2	1	2	2	1	2	3	1		1	5	5	5	5	3	3	2	1	1	1	5	1	1	1	1
250	26	1	4	1	2	1		2	1	2	2	2		3	1		1	5	5		5	5	5	5	5	1	1	1	1	1	1	5
251	20	1	3	1	2	1		1	1	2	2	1	1	3	1	2	1	4	4	4	4	3	4	4	3	2	2	2	2	2	2	4
252	19	1	4	1	2	1		1	1	2	2	2	1	3	1	2	1	4	4	4	4	3	4	4	3	2	2	2	2	2	2	4
253	22	1	3	1	1	1		1	1	2	2	2	1	3	1	2	1	4	4	4	4	3	4	4	3	2	2	2	2	2	2	4
254	32	1	3	1	2	1		2	1	1	2	1	1	3	1	2	1	4	4	3	3	3	4	4	3	2	2	2	2	2	2	4
255	26	1	1	1	2			2	1	1	2	2	1	3	1	2	1	4	4	4	4	5	5	4	4	1	1	1	1	1	1	4
256	24	1	3	1	2	1		2	1	1	2	2	1	3	1	2	1	4	4	4	4	4	5	5	4	1	1	1	1	1	1	4
257	35	1	1	1	2	1		2	1	1	2	2	1	3	1	2	1	4	4	4	4	4	4	4	4	1	1	1	1	1	1	5
258	33	1	3	1	2	1		2	1	1	2	2	1	3	1	2	1	4	4	4	4	4	5	4	4	1	1	1	1	1	1	5
259	38	1	1	1	2	1		2	1	1	2	2	1	3	1	2	1	4	4	4	4	4	5	4	4	1	1	1	1	1	1	4
260		1	4		2	1		2	1	2	2	1	1	3	1	2	1	5	5	5	5	5	5	5	4	1	2	2	2	1	1	3
261	26	1	4	1	2			1	1	2		1	1	3
262	22	1	5	1	2	1		1	1	2	2	2	1	3	1	2	1	5	5	5	4	4	4	4	4	1	1	3	4	5	5	3
263	26	1	4	1	2	1		2	1	1	1	2	1	3	1	1	2	5	5	5	5	5	5	4	4	1	2	2	2	1	1	4
264	32	1	4	1	2	1		2	1	1	1	2	1	3	1	1	2	5	5	5	5	5	5	4	4	1	2	2	2	1	1	4
265	27	1	3	1	1	1		2	1	1	2	1	1	1	1	2	1	4	3	3	3	3	3	3	2	1	1	4	1	2	2	4
266	22	1	4	1	2	1		2	1	1	2	2	1	3	1	2	1	5	5	4	4	5	4	4	3	1	1	2	1	1	1	5
267	19	1	4	1	1	1		1	1	1	2	1	1	3	1	2	1	5	3	3	4	4	4	5	4	1	1	2	1	1	1	5
268	22	1	1	1	2	1		1	1	1	2	1	2	3	1	2	1	4	4	4	4	4	3	4	4	1	1	3	1	1	2	5
269	37	1	5	1	2	1		2	1	1	2	1	2	3	1	1	1	5	5	5	5	4	5	4	5	1	1	1	1	1	1	5
270	35	1	2	1		1		1	1	1	1	2	2	3	1	2	1	4	4	5	4	5	4	5	5	1	2	1	1	1	1	5
271	22	1	3	1	2	1		2	1	1	2	2	2	3	2	2	1	4	2	3	3	2	3	3	2	2	2	2	2	2	3	4
272	27	1	3	1	2	1		2	1	2	2	1	1	1	1	2	1	4	4	4	4	4	4	4	4	1	1	4	3	2	2	5
273	23	1	5	1	2	1		2	1	2	2	1	1	3	1	2	1	4	2	2	3	3	4	3	2	2	2	3	3	2	1	4
274	25	1	3	1	2	1		2	1	1	2	1	1	1	1	2	1	4	4	1	3	2	4	2	2	2	2	3	3	2	2	4
275	23	1	5	1	2	1		1	1	2	2	2	2	3	1	2	1	4	4	4	2	4	4	2	4	2	4	2	2	2	2	4
276	22	1	3	1	1	1		2	2		2			3	1	2	1	4	4	4	4	4	4	4	3	2	2	4	2	2	2	3
277	28	1	5	1	2	1		2	1	2	2	2		3	1	2	1	5	5	5	5	5	5	5	5	1	1	1	1	1	1	3
278	30	1	4	1	1	2		2	1	2	2	2	1	3	1	2	1	5	5	5	5	5	5	5	5	1	1	1	1	1	1	4
279
280	31	1	5	1	2	1		2	1	2	2	2		3	1	2	1	4	4	4	4	4	4	5	3	2	2	2	2	1	1	4
281	25	1	2	1	2	1		2	1	2	2	2		3	2	2	2	1	1	1	1	1	1	1	1
282	18	1	3	1	2	1		1	1	1	2	2	2	1	1	2		1	1	1	1	1	1	1	1
283	28	1	1	1	1	1		2	1	2	2	2	2	3	2	2	1	1	1	1	1	1	1	1	1
284	26	1	2	1	1	1		2	1	2	2	1	2	1	1	2	1	1	1	1	1	1	1	1	1
285	28	1	3	1	2	1		2	1	2	2	1	1	3	2	2	1
286	28	1		1	2	1		2		1	2	1	1	3	1	2	1	5	4	4	4	4	5	4	4	1	3	3	2	1	1	5
287	30	1	5	1	2	3		2	1	1	2	2	1	3	1	2	1	4	4	3	4	3	5	5	4	1	1	4	3	3	3	5
288	40	1	1	1	2	1		1	1	1	2	2	1	3	1	2	1	3	3	4	4	3	2	3	3	1	2	1	1	1	1	5
289	35	1	4	1	2	1		2	1	1	2	2	1	1	2	2	1	4	4	4	4	5	5	4	4	1	1	1	1	1	1	5
290	22	1	3	1	2	1		1	1	2	2	2	2	3	2	2	1	4	4	4	4	4	4	4	4	2		2	1	1	1	5
291	30	1	4	1	1	1		2	1	1	2	2	2	3	2	2	1	4	4	4	4	4	4	4	4	1	1	2	2	1	1	5
292	20	1	4	1	1	1		1	1	2	2	1	1	1	1	2	1	4	4	4	4	4	4	4	4	1	2	4	2	2	2	5
293	15	1	3	1	2	1		2		1	2	2	2	2	1	2	1	3	3	4	4	2	4	4	3	4	4	5	2	2	3	5
294	20	1	4	1	2	1		2	1	2	2	1	2	1	1	2	1	4	4	3	3	3	4	4	3	1	1	2	2	1	1	5
295	27	1	4	1	2	1		2	1	1	2	1	2	1	1	2	1	4	3	4	4	3	4	4	3	1	1	2	2	1	2	5
296	20	1	4	1	2	1		2	1	1	2	2	2	1	1	1	1	4	4	4	3	3	4	3	3	1	1	2	2	1	1	4
297	23	1	4	1	2	1		1	1	1	2	1	2	1	1	2	1	4	3	4	4	4	4	4	3	1	1	2	2	2	2	5
298	26	1	4	1	2	1		2	1	1	2	2	2	1	1	2	1	4	3	4	4	3	4	4	3	1	1	2	2	1	1	4
299	25	1	4	1	2	1		2	1	1	2	1	2	1	1	2	1	4	4	4	4	3	4	4	3	1	1	2	2	1	1	4
300	22	1	3	1	2	1		1	1	1	2	2	2	1	1	2	1	5	5	5	5	5	5	4	4	1	1	2	1	1	1	5
301	23	1	5	1	2	1		2	1	2	2	2	2	1	1	2	2	5	4	4	4	4	4	4	3	1	2	3	1	1	1	4
102	27	2	5	1	1	2		2	1	2	1	1	2	1	1	1	1	4	4	4	4	4	4	4	4	2	2	2	2	2	2	4
103	22	2	5	1	1	1		1	1	2	1	1	2	1	1	2	1	4	4	4	4	4	4	4	4	2	2	2	2	2	2	4
104	24	2	4	1	1	1		2	1	2	1	1	1	1	1	2	1	4	4	4	4	4	4	4	4	2	2	2	2	2	2	4
105	31	2	5	1	1	2		1	1	2	1	1	2	1	1	2	1	4	4	4	4	4	4	4	4	2	2	2	2	2	2	4
106	26	2	4	1	1	1		2	1	1	1	1	1	1	1	2	1	4	3	4	4	4	4	4	3	1	1	2	2	2	2	5
107	28	2	4	1	1	1		2	1	2	1	1	1	1	1	2	1	4	4	4	4	4	4	4	4	2	2	2	2	2	2	4
108	22	2	4	1	1	1		2	1	2	1	1	2	1	1	2	1	4	3	4	4	4	4	4	3	1	1	2	2	2	2	5
109	28	2	4	1	1	1		1	1	2	1	1	2	1	1	2	1	4	4	3	3	3	4	4	3	1	1	2	2	1	1	5
110	25	2	4	1	1	1		1	1	2	1	1	2	1	1	2	1	4	3	4	4	2	4	4	3	4	4	5	2	2	3	5
111	31	2	4	1	1	1		1	1	2	1	1	2	1	1	2	1	4	3	4	4	2	4	4	3	4	4	5	2	2	3	5
112	22	2	4	1	1	1		1	1	2	1	1	2	1	1	2	1	4	3	4	4	2	4	4	3	4	4	5	2	2	3	5
113	29	2	5	1	1	2		1	1	2	1	1	2	1	1	2	1	4	3	4	4	4	4	4	3	1	1	2	2	2	2	5
114	27	2	5	1	1	2		1	1	2	1	1	2	1	1	2	1	4	4	3	3	3	4	4	3	1	1	2	2	1	1	5
115	20	2	4	1	1	1		2	1	2	1	1	1	1	1	2	1	4	3	4	4	4	4	4	3	1	1	2	2	2	2	5
116	28	2	5	1	1	1		2	1	1	1	1	1	1	1	2	1	4	4	3	3	3	4	4	3	1	1	2	2	1	1	5
116	30	2	5	1	1	1		2	1	2	1	1	2	1	1	2	1	4	3	4	4	4	4	4	3	1	1	2	2	2	2	5
117	25	2	3	1	1	1		2	1	2	1	1	2	1	1	2	1	4	4	3	3	3	4	4	3	1	1	2	2	1	1	5
118	25	2	5	1	1	1		2	1	2	1	1	2	1	1	2	1	4	4	4	4	4	4	4	4	2	2	2	2	2	2	4
119	22	2	4	1	1	1		1	1	2	1	1	2	1	1	2	1	4	4	4	4	4	4	4	4	2	2	2	3	2	2	4
120	30	2	5	1	1		Doctor	2	1	2	1	1	2	1	1	2	1	4	4	4	4	4	4	4	4	2	2	2	2	2	2	4
121	24	2	4	1	2	1		1	1	2	1	1	2	1	1	2	1	4	4	3	3	3	4	4	3	1	1	2	2	1	1	5
122	22	2	5	1	1	3		1	1	2	1	1	2	1	1	2	1	4	4	3	3	3	4	4	3	1	1	2	2	1	1	5
123	28	2	4	1	2	1		2	1	2	1	1	1	1	1	2	1	4	3	4	4	2	4	4	3	4	4	5	2	2	3	5
124	22	2	5	1	1	1		1	1	2	1	1	2	1	1	2	1	4	3	4	4	2	4	4	3	4	4	5	2	2	3	5
125	31	2	4	1	1		Doctor	2	1	2	1	1	2	1	1	2	1	4	4	4	4	4	4	4	4	2	2	2	2	2	2	4
126	20	2	4	1	1	1		1	1	2	1	1	2	1	1	2	1	4	4	4	4	4	4	4	4	2	2	2	2	2	2	4
127	18	2	4	1	1	1		1	1	2	1	1		3		2	1	4	4	4	4	4	4	4	4	2	2	2	2	2	2	4
128	33	2	3	1	2	1		2	1	2	1	1		3		2	1	4	3	4	4	2	4	4	3	4	4	5	2	2	3	5
129	23	2	4	1	1	2		1	1	2	1	1	2	1	1	2	1	4	4	3	3	3	4	4	3	1	1	2	2	1	1	5
130	29	2	4	1	1	1		2	1	2	1	1		3		2	1	4	3	4	4	4	4	4	3	1	1	2	2	2	2	5
131	30	2	4	1	1	1		2	1	2	1	1		3		2	1	4	4	4	4	4	4	4	4	2	2	2	2	2	2	4
132	28	2	4	1	1	1		2	1	2	1	1		3		2	1	4	4	4	4	4	4	4	4	2	2	2	2	2	2	4
133	21	2	4	1	1	1		2	1	2	1	1	1	1	1	2	1	4	4	4	4	4	4	4	4	2	2	2	2	2	2	4
134	30	2	3	1	2	1		2	2	2	1	1	2	1	1	2	1	4	4	4	4	4	4	4	4	2	2	2	2	2	2	4
135	25	2	4	1	1	1		1	1	2	1	1	2	1	1	2	1	4	4	4	4	4	4	4	4	2	2	2	2	2	2	4
136	23	2	4	1	1	1		2	1	2	1	1	2	1	1	2	1	4	4	4	4	4	4	4	4	2	2	2	2	2	2	4
137	32	2	4	1	1	1		2	1	2	1	1	2	1	1	2	1	4	4	4	4	4	4	4	4	2	2	2	2	2	2	4
138	36	2	3	1	2	1		2	1	2	1	1	2	1	1	2	1	4	4	4	4	4	4	4	4	2	2	2	2	2	2	4
139	31	2	4	1	2	1		1	1	2	1	1	2	1	1	2	1	4	4	4	4	4	4	4	4	2	2	2	3	2	2	4
140	31	2	5	1	1	1		2	1	2	1	1	2	1	1	2	1	4	4	4	4	4	4	4	4	2	2	2	2	2	2	4
141	32	2	5	1	1	1		2	1	2	1	1	2	1	1	2	1	4	4	4	4	4	4	4	4	2	2	2	2	2	2	4
142	18	2	4	1	2	1		1	1	2	1	1	2	1	1	2	1	4	4	4	4	4	4	4	4	2	2	2	2	2	2	4
143	31	2	5	1	1	1		2	1	2	1	1	1	1	1	2	1	4	4	4	4	4	4	4	4	2	2	2	2	2	2	4
144	21	2	3	1	2	1		2	1	1	1	1	1	1	1	2	1	4	4	4	4	4	4	4	4	2	2	2	2	2	2	4
145	19	2	3	1	2	1		2	1	2	1	1	2	1	1	2	1	4	4	4	4	4	4	4	4	2	2	2	2	2	2	4
146	32	2	5	1	1	2		1	1	2	1	1	2	1	1	2	1	4	4	4	4	4	4	4	4	2	2	2	2	2	2	4
147	24	2	4	1	2	1		2	1	2	1	1	1	1	1	2	1	4	4	4	4	4	4	4	4	2	2	2	2	2	2	4
148	29	2	4	1	1	1		2	1	2	1	1	2	1	1	2	1	4	4	4	4	4	4	4	4	2	2	2	3	2	2	4
149	24	2	4	1	1	1		1	1	2	1	1	2	1	1	2	1	4	4	4	4	4	4	4	4	2	2	2	2	2	2	4
150	25	2	4	1	2	1		1	1	2	1	1	2	1	1	2	1	4	4	4	4	4	4	4	4	2	2	2	3	2	2	4
151	33	2	4	1	1	1		2	1	2	1	1	2	1	1	2	1	4	4	4	4	4	4	4	4	2	2	2	2	2	2	4
152	27	2	4	1	2	1		2	1	2	1	1	1	1	1	2	1	4	4	4	4	4	4	4	4	2	2	2	2	2	2	4
153	26	2	3	1	2	1		2	1	2	1	1	2	1	1	2	1	4	4	4	4	4	4	4	4	2	2	2	2	2	2	4
154	17	2	3	1	2	1		1	1	2	1	1	2	1	1	2	1	4	4	4	4	4	4	4	4	2	2	3	2	2	2	4
155	23	2	4	1	2	1		2	1	2	1	1	2	1	1	2	1	4	4	4	4	4	4	4	4	2	2	2	2	2	2	4
156	37	2	3	1	2	1		2	1	2	1	1	2	1	1	2	1	4	4	4	4	4	4	4	4	2	2	2	2	2	2	4
157	30	2	4	1	1	1		1	1	2	1	1	2	1	1	2	1	4	4	4	4	4	4	4	4	2	2	2	2	2	2	4
158	30	2	4	1	1	1		2	1	2	1	1	2	1	1	2	1	4	4	4	4	4	4	4	4	2	2	2	2	2	2	4
159	22	2	4	1	1	1		2	1	2	1	2	1	1	1	2	1	4	4	4	4	4	4	4	4	2	2	2	2	2	2	4
160	25	2	4	1	2	1		1	1	2	1	1	2	1	1	2	1	4	4	4	4	4	4	4	4	2	2	2	2	2	2	4
161	27	2	4	1	1	1		1	1	2	1	1	2	1	1	2	1	4	4	4	4	4	4	4	4	2	2	2	2	2	2	4
162	22	2	3	1	2	1		2	1	2	1	1	1	1	1	2	1	4	4	4	4	4	4	4	4	2	2	2	2	2	2	4
163	30	2	4	1	1	1		1	1	2	1	1	2	1	1	2	1	4	4	4	4	4	4	4	4	2	2	2	3	2	2	4
164	24	2	5	1	1	1		1	1	2	1	1	2	1	1	2	1	4	4	4	4	4	4	4	4	2	2	2	2	2	2	4
165	21	2	4	1	2	1		1	1	2	1	1	2	1	1	2	1	4	4	4	4	4	4	4	4	2	2	2	2	2	2	4
166	20	2	5	1	1	1		1	1	2	1	1	2	1	1	2	1	4	4	4	4	4	4	4	4	2	2	2	2	2	2	4
167	24	2	5	1	1	1		1	1	2	1	1	2	1	1	2	1	4	4	4	4	4	4	4	4	2	2	2	2	2	2	4
168	24	2	5	1	1	1		2	2	2	1	1	2	1	1	2	1	4	4	4	4	4	4	4	4	2	2	2	2	2	2	4
169	30	2	4	1	1	1		2	1	2	1	1		1	1	2	1	4	4	4	4	4	4	4	4	2	2	2	3	2	2	4
170	25	2	4	1	1	1		2	1	2	1	1	2	1	1	2	1	4	4	4	4	4	4	4	4	2	2	2	2	2	2	4
171	26	2	4	1	1	1		2	1	2	1	1	2	1	1	2	1	4	4	4	4	4	4	4	4	2	2	2	3	2	2	4
172	34	2	5	1	1		Doctor	2	1	2	1	1	2	1	1	2	1	4	4	4	4	4	4	4	4	2	2	2	2	2	2	4
173	22	2	4	1	2	1		2	1	2	1	1	2	1	1	2	1	4	4	4	4	4	4	4	4	2	2	2	2	2	2	4
174	22	2	4	1	2	1		1	1	2	1	1	2	1	1	2	1	4	4	4	4	4	4	4	4	2	2	2	3	2	2	4
175	27	2	4	1	2	1		2	1	2	1	1	1	1	1	2	1	4	4	4	4	4	4	4	4	2	2	2	2	2	2	4
176	32	2	4	1	1	1		2	1	2	1	1	2	1	1	2	1	4	4	4	4	4	4	4	4	2	2	2	2	2	2	4
177	31	2	5	1	1	3		1	1	2	1	1	2	1	1	2	1	4	4	4	4	4	4	4	4	2	2	2	2	2	2	4
178	31	2	3	1	1	1		2	1	2	1	1	2	1	1	2	1	4	4	4	4	4	4	4	4	2	2	2	3	2	2	4
179	38	2	4	1	1	1		2	1	2	1	1	1	1	1	2	1	4	4	4	4	4	4	4	4	2	2	2	3	2	2	4
180	31	2	5	1	1	1		2	1	2	1	1	2	1	1	2	1	4	4	4	4	4	4	4	4	2	2	2	3	2	2	4
181	27	2	3	1	1	1		1	1	2	1	2	2	3	1	2	1	4	4	4	4	4	4	4	4	2	2	2	2	2	2	4
182	19	2	3	1	1	1		1	1	1	1	1	2	3	1	2	1	4	4	4	4	4	4	4	4	2	2	2	2	2	2	4
183	30	2	3	1	1	1		1	1	2	1	1	2	3	1	2	1	4	4	4	4	4	4	4	4	2	2	2	2	2	2	4
184	39	2	2	1	2	1		2	1	1	1	1	1	3	1	2	1	4	4	4	4	4	4	4	4	2	2	2	2	2	2	4
185	34	2	3	1	2	1		2	1	2	1	1	1	3	1	2	1	4	4	4	4	4	4	4	4	2	2	2	2	2	2	4
186	32	2	3	1	1	1		1	1	2	1	2	2	3	1	2	1	4	4	4	4	4	4	4	4	2	2	2	2	2	2	4
187	26	2	2	1	2	1		2	1	1	1	1	1	3	1	2	1	4	4	4	4	4	4	4	4	2	2	2	2	2	2	4
188	29	2	1	1	2	1		2	1	1	1	1	1	3	1	2	1	4	4	4	4	4	4	4	4	2	2	2	2	2	2	4
189	32	2	5	1	1	2		1	1	2	1	2	1	3	1	2	1	4	4	4	4	4	4	4	4	2	2	2	2	2	2	4
190	31	2	3	1	1	1		2	1	2	1	1	1	3	1	2	1	4	4	4	4	4	4	4	4	2	2	2	2	2	2	4
191	33	2	4	1	1	1		2	1	2	1	1	1	3	1	2	1	4	4	4	4	4	4	4	4	2	2	2	2	2	2	4
192	36	2	5	1	1	1		2	1	2	1	1	2	1	1	2	1	4	4	4	4	4	4	4	4	2	2	2	2	2	2	4
193	26	2	4	1	2	1		2	1	2	1	1	1	3	1	2	1	4	4	4	4	4	4	4	4	2	2	2	2	2	2	4
194	34	2	3	1	1	1		2	1	2	1	1	1	3	1	2	1	4	4	4	4	4	4	4	4	2	2	2	2	2	2	4
195	25	2	5	1	1	1		2	1	2	1	1	1	3	1	2	1	4	4	4	4	4	4	4	4	2	2	2	2	2	2	4
196	27	2	5	1	1	2		2	1	2	1	1	1	3	1	2	1	4	4	4	4	4	4	4	4	2	2	2	2	2	2	4
197	30	2	5	1	1		Doctor	2	1	2	1	1	1	3	1	2	1	4	4	4	4	4	4	4	4	2	2	2	2	2	2	4
198	30	2	5	1	1	1		1	1	2	1	1	2	3	1	2	1	4	4	4	4	4	4	4	4	2	2	2	2	2	2	4
199	27	2	5	1	1	1		1	1	2	1	1	2	3	1	2	1	4	4	4	4	4	4	4	4	2	2	2	2	2	2	4
200	32	2	1	1	2	1		2	1	2	1	1	1	3	1	2	1	4	4	4	4	4	4	4	4	2	2	2	2	2	2	4
201	32	2	4	1	2	1		2	1	2	1	1		3	1	2	1	4	4	4	4	2	4	4	2	2	2	2	2	2	2	4
202	27	2	4	1	2	1		1	1	2	1	1		3	2	2	1	4	2	4	4	4	4	4	3	2	2	2	2	2	2	4
203	27	2	4	1	1	1		1	1	2	1	1	1	3	2	2	1	4	3	4	4	4	3	4	3	2	2	2	2	2	2	4
204	25	2	5	1	1	1		2	1	2	1	1		3	2	2	1	4	3	4	4	3	4	3	2	2	2	2	2	2	2	4
205	33	2	5	1	1	1		2	1	2	1	1		3	2	2	1	4	4	4	4	4	4	4	3	2	2	2	2	2	2	4
206	22	2	4	1	2			1	1	2	1	1		3	2	2	1	4	4	4	4	4	4	4	4	2	2	2	2	2	2	4
207	27	2	5	1	1	1		1	1	2	1	1		3	2	2	1	4	4	4	4	4	4	4	3	2	2	2	2	2	2	4
208	29	2	5	1	1	1		2	1	2	1	1		3	2	2	1	4	4	4	4	4	4	4	3	2	2	2	2	2	2	4
209	34	2	4	1	1	1		2	1	2	1	1		3		2	1	4	3	4	4	4	4	4	3	2	2	2	2	2	2	4
210	30	2	4	1	2	1		2	1	2	1	1		3	2	2	1	4	4	4	4	4	4	4	3	2	2	2	2	2	2	4
211	27	2	4	1	1	1		2	1	2	1	1	1	1	1	2	1	4	4	4	4	4	4	4	4	2	2	2	2	2	2	4
212	19	2	5	1	1	1		1	1	2	1	1	2	1	1	2	1	4	4	4	4	4	4	4	4	2	2	2	2	2	2	4
213	20	2	4	1	1	1		2	1	2	1	1		3		2	1	4	4	4	4	4	4	4	4	2	2	2	2	2	2	4
214	34	2	4	1	1	1		2	1	2	1	1		3		2	1	4	4	4	4	4	4	4	4	2	2	2	2	2	2	4
215	22	2	4	1	1	1		1	1	2	1	1	2	1	1	2	1	4	4	4	4	4	4	4	3	2	2	2	2	2	2	4
216	30	2	4	1	2	1		1	1	2	1	1		3		2	1	4	4	4	4	4	4	4	4	2	2	2	2	2	2	4
217	31	2	4	1	2	1		1	1	2	1	1		3		2	1	4	4	4	4	4	4	4	4	2	2	2	2	2	2	4
218	22	2	3	1	2	1		2	1	2	1	1	1	1	1	2	1	4	4	4	4	4	4	4	4	2	2	2	2	2	2	4
219	27	2	4	1	1	1		2	1	2	1	1	1	1	1	2	1	4	4	4	4	4	4	4	4	2	2	2	3	2	2	4
220	25	2	4	1	1	1		2	1	2	1	1	2	1	1	2	1	4	4	4	4	4	4	4	4	2	2	2	3	2	2	4
221	26	2	4	1	1	1		2	1	2	1	1	2	1	1	2	1	4	4	4	4	4	4	4	4	2	2	2	2	2	2	4
222	23	2	4	1	1	1		1	1	2	1	1	2	1	1	2	1	4	4	4	4	4	4	4	4	2	2	2	2	2	2	4
223	29	2	5	1	1	1		1	1	2	1	1	2	1	1	2	1	4	4	4	4	4	4	4	4	2	2	2	2	2	2	4
224	26	2	4	1	1	1		2	1	2	1	1	2	1	1	2	1	4	4	4	4	4	4	4	4	2	2	2	3	2	2	4
225	31	2	4	1	1	1		1	1	2	1	1	2	1	1	2	1	4	4	4	4	4	4	4	4	2	2	2	2	2	2	4
226	21	2	5	1	1	1		1	1	2	1	1	2	1	1	2	1	4	4	4	4	4	4	4	4	2	2	2	2	2	2	4
227	28	2	4	1	1	1		1	1	2	1	1	2	1	1	2	1	4	4	4	4	4	4	4	4	2	2	2	2	2	2	4
228	27	2	4	1	1	1		1	1	2	1	1	2	1	1	2	1	4	4	4	4	4	4	4	4	2	2	2	2	2	2	4
229	34	2	4	1	1	1		2	1	2	1	1	1	1	1	2	1	4	4	4	4	4	4	4	4	2	2	2	2	2	2	4
230	37	2	4	1	1	1		2	1	2	1	1	1	1	1	2	1	4	4	4	4	4	4	4	4	2	2	2	2	2	2	4
231	26	2	4	1	1	1		1	1	2	1	1	2	1	1	2	1	4	4	4	4	4	4	4	4	2	2	2	2	2	2	4
232	27	2	4	1	1	1		2	1	2	1	1	2	1	1	2	1	4	4	4	4	4	4	4	4	2	2	2	3	2	2	4
233	24	2	4	1	1	1		2	1	2	1	1	1	1	1	2	1	4	4	4	4	4	4	4	4	2	2	2	2	2	2	4
234	31	2	5	1	1	1		1	1	2	1	1	2	1	1	2	1	4	4	4	4	4	4	4	4	2	2	2	2	2	2	4
235	28	2	5	1	1	1		2	1	2	1	1		3	2	2	1	4	4	4	4	4	4	4	4	2	2	2	2	2	2	4
236	31	2	4	1	1	1		2	1	2	1	1	1	1	1	2	1	4	4	4	4	4	4	4	4	2	2	2	2	2	2	4
237	35	2	5	1	1		Doctor	1	1	2	1	1		3		2	1	4	4	4	4	4	4	4	4	2	2	2	2	2	2	4
238	24	2	5	1	1	1		2	1	2	1	1	2	1	1	2	1	4	4	4	4	4	4	4	4	2	2	2	2	2	2	4
239	33	2	4	1	1	1		2	1	2	1	1		3		2	1	4	4	4	4	4	4	4	4	2	2	2	2	2	2	4
240	35	2	4	1	1	1		2	1	2	1	1		3		2	1	4	4	4	4	4	4	4	4	2	2	2	2	2	2	4
241	27	2	4	1	1	1		2	1	2	1	1	2	1	1	2	1	4	4	4	4	4	4	4	4	2	2	2	2	2	2	4
242	30	2	4	1	1	1		2	1	1	1	1	1	1	1	2	1	4	4	4	4	4	4	4	4	2	2	2	2	2	2	4
243	27	2	4	1	1	1		2	1	2	1	1	2	1	1	2	1	4	4	4	4	4	4	4	4	2	2	2	2	2	2	4
244	28	2	5	1	1	1		1	1	2	1	1	1	1	1	2	1	4	4	4	4	4	4	4	4	2	2	2	2	2	2	4
245	34	2	3	1	1	1		2	1	2	1	1	1	1	1	2	1	4	4	4	4	4	4	4	4	2	2	2	2	2	2	4
246	28	2	4	1	1	1		2	1	2	1	1	1	1	1	2	1	4	4	4	4	4	4	4	4	2	2	2	2	2	2	4
247	27	2	5	1	1	1		2	1	2	1	1	1	1	1	2	1	4	4	4	4	4	4	4	4	2	2	2	2	2	2	4
248	28	2	5	1		2		1	1	2	1	1	2	1	1	2	1	4	4	4	4	4	4	4	4	2	2	2	2	2	2	4
249	28	2	5	1	1	1		1	1	2	1	1		3		2	1	4	4	4	4	4	4	4	4	2	2	2	2	2	2	4
250	35	2	5	1	1	1		1	1	2	1	1		3		2	1	4	4	4	4	4	4	4	4	2	2	2	2	2	2	4
251	27	2	4	1	2	1		2	1	2	1	1		3	1	2	1	4	4	4	4	4	4	4	4	2	2	2	2	2	2	4
252	26	2	5	1	1	1		2	1		1	1		3		2	1	4	4	4	4	4	4	4	4	2	2	2	2	2	2	4
253	21	2	4	1	2	1		2	1	2	1	1		3		2	1	4	4	4	4	4	4	4	4	2	2	2	2	2	2	4
254	20	2	4	1	1	1		1	1	2	1	1		3		2	1	4	4	4	4	4	4	4	4	2	2	2	2	2	2	4
255	28	2	4	1	2	1		2	1	2	1	1		3		2	1	4	4	4	4	4	4	4	4	2	2	2	2	2	2	4
256	36	2	4	1	1	1		2	1	2	1	1		3		2	1	4	4	4	4	4	4	4	4	2	2	2	2	2	2	4
257	33	2	4	1	2	1		2	1	2	1	1		3		2	1	4	4	4	4	4	4	4	4	2	2	2	2	2	2	4
258	30	2	4	1	1	1		2	1	2	1	1		3		2	1	4	4	4	4	4	4	4	4	2	2	2	2	2	2	4
259	26	2	5	1	1	3		1	1	2	1	1	1	1	1	2	1	4	4	4	4	4	4	4	4	2	2	2	2	2	2	4
260	23	2	4	1	1	1		2	1	2	1	1	1	1	1	2	1	4	4	4	4	4	4	4	4	2	2	2	2	2	2	4
261	21	2	4	1	1	1		2	1	2	1	1	1	1	1	2	1	4	4	4	4	4	4	4	4	2	2	2	2	2	2	4
262	21	2	4	1	1	1		1	1										4	4	4	4	4	4	4	2	2	2	2	2	2	4
263	30	2	3	1	2	1		2	1	2	1	1	2	1	1	2	1	4	4	4	4	4	4	4	4	2	2	2	2	2	2	4
264	30	2	5	1	1	2		1	1	2	1	1	2	1	1	2	1	4	4	4	4	4	4	4	4	2	2	2	2	2	2	4
265	18	2	4	1	1	2		1	1	2	1	1	2	1	1	2	1	4	4	4	4	4	4	4	4	2	2	2	2	2	2	4
266	22	2	3	1	2	1		2	1	2	1	1	2	1	1	2	1	4	4	4	4	4	4	4	4	2	2	2	2	2	2	4
267	27	2	4	1	2	1		2	1	2	1	1	2	1	1	2	1	4	4	4	4	4	4	4	4	2	2	2	2	2	2	4
268	25	2	5	1	1	2		1	1	2	1	1	2	1	1	2	1	4	4	4	4	4	4	4	4	2	2	2	2	2	2	4
269	34	2	5	1	1	1		2	1	2	1	1	2	1	1	2	1	4	4	4	4	4	4	4	4	3	2	2	2	2	2	4
270	21	2	4	1	1	1		1	1	2	1	1	2	1	1	2	1	4	4	4	4	4	4	4	4	2	2	2	3	2	2	4
271	28	2	5	1	1	1		1	1	2	1	1	2	1	1	2	1	4	4	4	4	4	4	4	4	2	2	2	3	2	2	4
272	27	2	5	1	1	1		1	1	2	1	1	2	1	1	2	1	4	4	4	4	4	4	4	4	2	2	2	3	2	2	4
273	28	2	4	1	2	1		2	1	2	1	1		3	2	2	1	4	4	4	4	3	4	4	3	2	2	2	2	2	2	4
274	24	2	5	1	2	1		2	1	2	1	1		3	2	2	1	4	3	4	4	4	4	4	3	2	2	2	2	2	2	4
275	20	2	5	1	2	1		1	1	2	1	1	2	3	2	2	1	4	4	4	4	2	4	3	3	2	2	2	2	2	2	4
276	24	2	5	1	1	1		2	1	2	1	1		3	2	2	1	4	4	4	4	4	4	4	3	2	2	2	2	2	2	4
277	38	2	4	1	1	1		2	1	2		1	2	1	1	2	1	4	4	4	4	4	4	4	4	2	2	2	2	2	2	4
278	19	2	4	1	2	1		1	1	2	1	1	2	1	1	2	1	4	4	4	4	4	4	4	4	2	2	2	2	2	2	4
279	26	2	4	1	2	1		2	1	2	1	1	1	1	1	2	1	4	4	4	4	4	4	4	4	2	2	2	2	2	2	4
280	34	2	4	1	1	1		2	1	2	1	1	1	1	1	2	1	4	4	4	4	4	4	4	4	2	2	2	2	2	2	4
281	27	2	4	1	2	1		2	1	2	1	1	1	1	1	2	1	4	4	4	4	4	4	4	4	2	2	2	2	2	2	4
282	18	2	3	1	2	1		1	1	2	1	1	2	1	1	2	1	4	4	4	4	4	4	4	4	2	2	2	3	2	2	4
283	24	2	4	1	2	1		2	1	2	1	1	2	1	1	2	1	4	4	4	4	4	4	4	4	2	2	2	2	2	2	4
284	22	2	4	1	1	1		1	1	2	1	1		3		2	1	4	4	4	4	4	4	4	4	2	2	2	2	2	2	4
285	32	2	4	1	2	1		2	1	2	1	1		3		2	1	4	4	4	4	4	4	4	4	2	2	2	2	2	2	4
286	32	2	4	1	1	1		1	1	2	1	1	2	1	1	1	1	4	4	4	4	4	4	4	4	2	2	2	2	2	2	4
287	32	2	5	1	1	1		2	1	2	1	1	2	1	1	2	1	4	4	4	4	4	4	4	4	2	2	2	2	2	2	4
289	22	2	5	1	2	1		1	1	2	1	1	2	1	1	2	1	4	4	4	4	4	4	4	4	2	2	2	2	2	2	4
290	27	2	5	1	2	1		1	1	2	1	1	2	1	1	2	1	4	4	4	4	4	4	4	4	2	2	2	2	2	2	4
291	26	2	4	1	2	1		2	1	2	1	1		3		2	1	4	4	4	4	4	4	4	4	2	2	2	2	2	2	4
292	22	2	5	1	1	1		2	1	2	1	1	1	1	1	2	1	4	4	4	4	4	4	4	4	2	2	2	2	2	2	4
293	31	2	4	1	1	1		2	1	2	1	1		3		2	1	4	4	4	4	4	4	4	4	2	2	2	2	2	2	4
294	33	2	5	1	1	1		2	1	2	1	1		3		2	1	4	4	4	4	4	4	4	4	2	2	2	2	2	2	4
295	32	2	4	1	1	1		2	1	2	1	1	2	1	1	2	1	4	4	4	4	4	4	4	4	2	2	2	2	2	2	4
296	27	2	5	1	1	1		2	1	2	1	1		3		2	1	4	4	4	4	4	4	4	4	2	2	2	2	2	2	4
297	26	2	2	1	1	1		2	1	2	1	1	1	3	1	2	1	4	4	4	4	4	4	4	4	2	2	2	2	2	2	4
298	26	2	1	1	2	1		2	1	2	1	1	1	3	1	2	1	4	4	4	4	4	4	4	4	2	2	2	2	2	2	4
299	38	2	3	1	1	1		2	1	2	1	1	1	3	1	2	1	4	4	4	4	4	4	4	4	2	2	2	2	2	2	4
300	32	2	2	1	2	1		2	1	2	1	1	1	3	1	2	1	4	4	4	4	4	4	4	4	2	2	2	2	2	2	4
301	20	2	3	1	1	1		2	1	1	1	2	2	3	1	2	1	4	4	4	4	4	4	4	4	2	2	2	2	2	2	4
302	25	2	1	1	2	1		1	1	2	1	2	1	3	1	2	1	4	4	4	4	4	4	4	4	2	2	2	2	2	2	4
303	27	2	4	1	1	1		2	1	2	1	1	1	1	1	2	1	4	4	4	4	4	4	4	4	2	2	2	3	2	2	4
304	30	2	4	1	1	1		2	1	2	1	1	2	1	1	2	1	4	4	4	4	4	4	4	4	2	2	2	2	2	2	4
305		2	4	1	1	1		2	1	2	1	1		3	2	2	1	4	3	4	4	4	3	4	4	2	2	2	2	2	2	4
306	28	2	4	1	1	1		1	1	2	1	1	2	1	1	2	1	4	4	4	4	4	4	4	4	2	2	2	2	2	2	4
307	25	2	5	1	1	1		1	1	2	1	1	2	1	1	2	1	4	4	4	4	4	4	4	4	2	2	2	2	2	2	4
308	32	2	4	1	1	1		2	1	2	1	1	2	1	1	2	1	4	4	4	4	4	4	4	4	2	2	2	2	2	2	4
309	27	2	5	1	1	1		1	1	2	1	1	2	1	1	2	1	4	4	4	4	4	4	4	4	2	2	2	2	2	2	4
310	25	2	4	1	2	1		1	1	2	1	1	2	1	1	2	1	4	4	4	4	4	4	4	4	2	2	2	2	2	2	4
311	26	2	4	1	2	1		2	1	2	1	1		3		2	1	4	4	4	4	4	4	4	4	2	2	2	2	2	2	4
312	32	2	4	1	1	1		2	1	2	1	1		3		2	1	4	4	4	4	4	4	4	4	2	2	2	2	2	2	4
313	23	2	4	1	2	1		2	1	1	1	1	1	1	1	2	1	4	4	4	4	4	4	4	4	2	2	2	2	2	2	4
314	33	2	5	1	1	1		2	1	2	1	1	2	1	1	2	1	4	4	4	4	4	4	4	4	2	2	2	2	2	2	4
315	32	2	5	1	1	1		2	1	2	1	1	1	1	1	2	1	4	4	4	4	4	4	4	4	2	2	2	2	2	2	4
316	21	2	5	1	1	1		1	1	2	1	1		3		2	1	4	4	4	4	4	4	4	4	2	2	2	2	2	2	4
317	19	2	3	1	2	1		2	1	1	1	1	1	1	1	2	1	4	4	4	4	4	4	4	4	2	2	2	2	2	2	4
318	23	2	4	1	2	1		2	1	2	1	1		3		2	1	4	4	4	4	4	4	4	4	2	2	2	2	2	2	4
319	28	2	4	1	2	2		2	1	2	1	1		3	2	2	1	4	4	4	4	4	4	4	4	2	2	2	2	2	2	4
320	30	2	5	1	1	1		1	1	2	1	1	2	1	1	2	1	4	4	4	4	4	4	4	4	2	2	2	2	2	2	4
321	34	2	4	1	2	1		2	1	2	1	1		3		2	1	4	4	4	4	4	4	4	4	2	2	3	2	2	2	4
322	37	2	4	1	1	1		2	1	1	1	1	1	1	1	2	1	4	4	4	4	4	4	4	4	2	2	2	2	2	2	4
323	23	2	4	1	2	2		2	1	2	1	1		3		2	1	4	4	4	4	4	4	4	4	2	2	2	2	2	2	4
324	21	2	4	1	2	1		2	1	2	1	1	1	1	1	2	1	4	4	4	4	4	4	4	4	2	2	2	2	2	2	4
325	27	2	5	1	1	1		1	1	2	1	1		3		2	1	4	4	4	4	4	4	4	4	2	2	2	2	2	2	4
326	27	2	4	1	1	1		2	1	2	1	1	2	1	1	2	1	4	4	4	4	4	4	4	4	2	2	2	2	2	2	4
327	27	2	4	1	1		Doctor	1	1	2	1	1		3	1	2	1	4	4	4	4	4	4	4	4	2	2	2	2	2	2	4
328	21	2	4	1	1	1		2	1	2	1	1		3		2	1	4	4	4	4	4	4	4	4	2	2	2	2	2	2	4
329	23	2	5	1	1	1		2	1	2	1	1	2	1	1	2	1	4	4	4	4	4	4	4	4	2	2	2	3	2	2	4
330	31	2	4	1	2	1		2	1	2	1	1	2	1	1	2	1	4	4	4	4	4	4	4	4	2	2	2	2	2	2	4
331	28	2	5	1	1	1		2	1	2	1	1	2	1	1	2	1	4	4	4	4	4	4	4	4	2	2	2	2	2	2	4
332	28	2	4	1	2	1		1	1	2	1	1	2	1	1	2	1	4	4	4	4	4	4	4	4	2	2	2	2	2	2	4
333	30	2	4	1	2	1		2	1	2	1	1	2	1	1	2	1	4	4	4	4	4	4	4	4	2	2	2	3	2	2	4
334	25	2	5	1	1	1		2	1	2	1	1	2	1	1	2	1	4	4	4	4	4	4	4	4	2	2	2	2	2	2	4
335	34	2	4	1	1	1		2	1	2	1	1	1	1	1	2	1	4	4	4	4	4	4	4	4	2	2	2	3	2	2	4
336	21	2	5	1	1	1		2	1	2	1	1	2	1	1	2	1	4	4	4	4	4	4	4	4	2	2	2	2	2	2	4
337	28	2	4	1	1	1		1	1	2	1	1	2	1	1	2	1	4	4	4	4	4	4	4	4	2	2	2	2	2	2	4
338	28	2	4	1	1	1		2	1	2	1	1	2	1	1	2	1	4	4	4	4	4	4	4	4	2	2	2	2	2	2	4
339	32	2	4	1	1	1		2	1	2	1	1	1	1	1	2	1	4	4	4	4	4	4	4	4	2	2	2	2	2	2	4
340	31	2	4	1	1	1		2	1	2	1	1	2	1	1	2	1	4	4	4	4	4	4	4	4	2	2	2	2	2	2	4
